# Supplementary material for: Acute Toxicity of Three Synthetic Cannabinoids: First In Vivo Preclinical Study
Source: Molecules. 2026 Jul 5;31(13):2365. doi: 10.3390/molecules31132365 (PMC13362526; doi:10.3390/molecules31132365)
Supplement: Supplementary file 1 [file molecules-31-02365-s001.zip]

Archive with 2 entries (2 files):
- Suplementary_material.pdf
- Supplementary material.xlsx
