# Supplementary material for: Acute Toxicity of Three Synthetic Cannabinoids: First In Vivo Preclinical Study
Source: Molecules. 2026 Jul 5;31(13):2365. doi: 10.3390/molecules31132365 (PMC13362526; doi:10.3390/molecules31132365)
Supplement: Supplementary file 1 [file molecules-31-02365-s001.zip › Supplementary material.xlsx]

## Sheet: Oral administration
	0 = absent, 1 = minimal, 2 = mild, 3 = moderate, and 4 = marked/severe.
	Kidney	Animal	Vascular congestion	Acute tubular necrosis	Total		Liver	Animal	Portal hypertension	Areas with piknotic nuclei	Focal necrosis	Total		Pancreas	Animal	Vacuolated serous cells	Hypertrophied Langerhans island	Total
	Control	M1	0	0	0		Control	M1	0	0	0	0		Control	M1	0	0	0
		M2	0	0	0			M2	0	0	0	0			M2	0	0	0
		M3	0	0	0			M3	0	0	0	0			M3	0	0	0
	JWH-007-50 mg/kg	A1	3	0	3		JWH-007-50 mg/kg	A1	0	2	0	2		JWH-007-50 mg/kg	A1	2	3	5
		A2	3	0	3			A2	0	0	0	0			A2	3	2	5
		A3	3	0	3			A3	0	0	0	0			A3	2	2	4
	JWH-007-300 mg/kg	A1	0	0	0		JWH-007-300 mg/kg	A1	0	0	0	0		JWH-007-300 mg/kg	A1	0	0	0
		A2	0	0	0			A2	0	2	0	2			A2	0	0	0
		A3	0	0	0			A3	0	0	0	0			A3	0	0	0
	AM-694-50 mg/kg	A1	0	3	3		AM-694-50 mg/kg	A1	0	0	0	0		AM-694-50 mg/kg	A1	0	0	0
		A2	0	0	0			A2	0	0	0	0			A2	0	0	0
		A3	0	3	3			A3	0	0	0	0			A3	0	0	0
	AM-694-300 mg/kg	A1	0	0	0		AM-694-300 mg/kg	A1	3	3	0	6		AM-694-300 mg/kg	A1	0	0	0
		A2	0	0	0			A2	0	0	0	0			A2	0	0	0
		A3	0	0	0			A3	0	0	0	0			A3	0	0	0
	MAB-CHMINACA-50 mg/kg	A1	0	3	3		MAB-CHMINACA-50 mg/kg	A1	3	0	2	5		MAB-CHMINACA-50 mg/kg	A1	0	0	0
		A2	0	0	0			A2	2	0	2	4			A2	0	0	0
		A3	0	0	0			A3	0	0	0	0			A3	0	0	0
	MAB-CHMINACA-300 mg/kg	A1	0	0	0		MAB-CHMINACA-300 mg/kg	A1	0	0	0	0		MAB-CHMINACA-300 mg/kg	A1	0	0	0
		A2	0	0	0			A2	0	0	0	0			A2	0	0	0
		A3	0	0	0			A3	0	0	0	0			A3	0	0	0
	Spleen	Animal	Megakariocyte proliferation	Vacuolar congestion	Total		Small intestine	Animal	Edema	Lymphoid infiltrates	Total
	Control	M1	0	0	0		Control	M1	0	0	0		Large intestine	Animal	Total		Brain		Necrosis areas	Degeneration	Total
		M2	0	0	0			M2	0	0	0		Control	M1	0		Control	M1	0	0	0
		M3	0	0	0			M3	0	0	0			M2	0			M2	0	0	0
	JWH-007-50 mg/kg	A1	0	2	2		JWH-007-50 mg/kg	A1	2	2	4			M3	0			M3	0	0	0
		A2	0	3	3			A2	3	3	6		JWH-007-50mg/kg	A1	0		JWH-007-50mg/kg	A1	0	0	0
		A3	0	0	0			A3	0	0	0			A2	0			A2	0	0	0
	JWH-007-300 mg/kg	A1	0	0	0		JWH-007-300 mg/kg	A1	0	0	0			A3	0			A3	0	0	0
		A2	0	0	0			A2	0	0	0		JWH-007-300 mg/kg	A1	0		JWH-007-300 mg/kg	A1	0	0	0
		A3	0	0	0			A3	0	0	0			A2	0			A2	0	0	0
	AM-694-50 mg/kg	A1	2	0	2		AM-694-50 mg/kg	A1	0	0	0			A3	0			A3	0	0	0
		A2	2	0	2			A2	0	0	0		AM-694-50 mg/kg	A1	0		AM-694-50 mg/kg	A1	0	0	0
		A3	0	0	0			A3	0	0	0			A2	0			A2	0	0	0
	AM-694-300 mg/kg	A1	2	2	4		AM-694-300 mg/kg	A1	0	0	0			A3	0			A3	0	0	0
		A2	0	0	0			A2	0	0	0		AM-694-300 mg/kg	A1	0		AM-694-300 mg/kg	A1	0	0	0
		A3	2	0	2			A3	0	0	0			A2	0			A2	0	0	0
	MAB-CHMINACA-50 mg/kg	A1	3	0	3		MAB-CHMINACA-50 mg/kg	A1	0	0	0			A3	0			A3	0	0	0
		A2	0	0	0			A2	0	0	0		MAB-CHMINACA-50 mg/kg	A1	0		MAB-CHMINACA-50 mg/kg	A1	0	0	0
		A3	2	0	2			A3	0	0	0			A2	0			A2	0	2	2
	MAB-CHMINACA-300 mg/kg	A1	2	0	2		MAB-CHMINACA-300 mg/kg	A1	0	0	0			A3	0			A3	0	0	0
		A2	2	0	2			A2	0	0	0		MAB-CHMINACA-300 mg/kg	A1	0		MAB-CHMINACA-300 mg/kg	A1	2	0	2
		A3	3	0	3			A3	0	0	0			A2	0			A2	0	2	2
														A3	0			A3	0	0	0

## Sheet: i.p. administration
I		0 = absent, 1 = minimal, 2 = mild, 3 = moderate, and 4 = marked/severe.
	Brain	Animal	Necrosis areas	Neuronal vacuolization	Degeneration	Total		Liver	Animal	Degeneration	Areas with piknotic nuclei	Focal necrosis	Total		Kidney	Animal	Vascular congestion	Degeneration	Acidophilic nature of the proximal tubules	Total
	Control	M1	0	0	0	0		Control	M1	0	0	0	0		Control	M1	0	0	0	0
		M2	0	0	0	0			M2	0	0	0	0			M2	0	0	0	0
		M3	0	0	0	0			M3	0	0	0	0			M3	0	0	0	0
	JWH-007-5mg/kg	A1	0	0	0	0		JWH-007-5mg/kg	A1	2	0	0	2		JWH-007-5mg/kg	A1	0	0	0	0
		A2	0	0	0	0			A2	0	0	0	0			A2	2	0	0	2
		A3	0	0	0	0			A3	0	0	0	0			A3	0	0	0	0
	JWH-007-50 mg/kg	A1	0	0	0	0		JWH-007-50 mg/kg	A1	2	0	0	2		JWH-007-50 mg/kg	A1	0	3	0	3
		A2	0	0	0	0			A2	3	2	0	5			A2	0	2	0	2
		A3	0	0	0	0			A3	2	2	0	4			A3	0	3	0	3
	AM-694-5 mg/kg	A1	0	0	0	0		AM-694-5 mg/kg	A1	0	0	0	0		AM-694-5 mg/kg	A1	0	0	0	0
		A2	0	0	0	0			A2	0	0	0	0			A2	0	0	0	0
		A3	0	0	0	0			A3	0	0	0	0			A3	0	0	2	2
	AM-694-50 mg/kg	A1	0	0	0	0		AM-694-50 mg/kg	A1	3	3	0	6		AM-694-50 mg/kg	A1	2	0	0	2
		A2	0	0	0	0			A2	0	0	0	0			A2	0	0	0	0
		A3	0	0	0	0			A3	0	0	0	0			A3	0	0	0	0
	MAB-CHMINACA-5 mg/kg	A1	0	0	1	1		MAB-CHMINACA-5mg/kg	A1	0	2	0	2		MAB-CHMINACA-5mg/kg	A1	0	0	0	0
		A2	0	0	0	0			A2	0	0	3	3			A2	0	0	0	0
		A3	0	0	0	0			A3	0	0	0	0			A3	0	0	0	0
	MAB-CHMINACA-50 mg/kg	A1	1	1	0	2		MAB-CHMINACA-50mg/kg	A1	0	0	0	0		MAB-CHMINACA-50mg/kg	A1	0	0	0	0
		A2	1	1	0	2			A2	0	0	0	0			A2	0	0	0	0
		A3	0	0	0	0			A3	0	0	0	0			A3	0	0	0	0
	Spleen	Animal	Megakariocyte proliferation	Stromal hyperplasia	Total		Pancreas	Animal	Acilar changes with lipidic inclusions	Hypertrophied Langerhans island	Total		Large intestine	Animal	Hypotrophy	Total		Small intestine	Animal	Edema	Lymphoid infiltrates	Total
	Control	M1	0	0	0		Control	M1	0	0	0		Control	M1	0	0		Control	M1	0	0	0
		M2	0	0	0			M2	0	0	0			M2	0	0			M2	0	0	0
		M3	0	0	0			M3	0	0	0			M3	0	0			M3	0	0	0
	JWH-007-5mg/kg	A1	0	0	0		JWH-007-5mg/kg	A1	0	0	0		Jwh-007-5mg/kg	A1	0	0		JWH-007-5mg/kg	A1	0	0	0
		A2	0	0	0			A2	0	0	0			A2	0	0			A2	0	0	0
		A3	0	0	0			A3	0	0	0			A3	0	0			A3	0	0	0
	JWH-007-50 mg/kg	A1	0	0	0		JWH-007-50 mg/kg	A1	2	0	2		Jwh-007-50 mg/kg	A1	0	0		JWH-007-50 mg/kg	A1	0	0	0
		A2	0	0	0			A2	0	0	0			A2	3	3			A2	0	0	0
		A3	0	0	0			A3	0	0	0			A3	0	0			A3	0	0	0
	AM-694-5 mg/kg	A1	0	0	0		AM-694-5 mg/kg	A1	0	0	0		AM-694-5 mg/kg	A1	0	0		AM-694-5 mg/kg	A1	0	0	0
		A2	0	0	0			A2	0	0	0			A2	0	0			A2	0	0	0
		A3	0	0	0			A3	0	0	0			A3	0	0			A3	0	0	0
	AM-694-50 mg/kg	A1	2	2	4		AM-694-50 mg/kg	A1	0	0	0		AM-694-50 mg/kg	A1	0	0		AM-694-50 mg/kg	A1	0	0	0
		A2	0	0	0			A2	0	3	3			A2	0	0			A2	0	0	0
		A3	2	0	2			A3	0	0	0			A3	0	0			A3	0	0	0
	MAB-CHMINACA-5mg/kg	A1	0	0	0		MAB-CHMINACA-5mg/kg	A1	0	0	0		MAB-CHMINACA-5mg/kg	A1	0	0		MAB-CHMINACA-5mg/kg	A1	0	0	0
		A2	0	0	0			A2	0	0	0			A2	0	0			A2	0	0	0
		A3	0	0	0			A3	0	0	0			A3	0	0			A3	0	0	0
	MAB-CHMINACA-50mg/kg	A1	0	0	0		MAB-CHMINACA-50mg/kg	A1	0	0	0		MAB-CHMINACA-50mg/kg	A1	0	0		MAB-CHMINACA-50mg/kg	A1	2	2	4
		A2	0	0	0			A2	0	0	0			A2	0	0			A2	2	2	4
		A3	0	0	0			A3	0	0	0			A3	0	0			A3	0	0	0
